# Supplementary material for: A True Random Number Generator Design Based on the Triboelectric Nanogenerator with Multiple Entropy Sources
Source: Micromachines (Basel). 2024 Aug 25;15(9):1072. doi: 10.3390/mi15091072 (PMC11433682; doi:10.3390/mi15091072)
Supplement: Supplementary file 1 [file micromachines-15-01072-s001.zip]

Archive with 1 entries (1 files):
- micromachines-3152997-supplementary.mp4
